# Supplementary material for: Cytokimera GIL-11 rescued IL-6R deficient mice from partial hepatectomy-induced death by signaling via non-natural gp130:LIFR:IL-11R complexes
Source: Commun Biol. 2023 Apr 15;6:418. doi: 10.1038/s42003-023-04768-4 (PMC10105715; doi:10.1038/s42003-023-04768-4)
Supplement: Supplementary file 3 — Supplementary Data [file 42003_2023_4768_MOESM3_ESM.xlsx]

## Sheet: Tabelle1
Cell viability assay source data from Figure 2a
			NC			HIL-11-Ts
gp130		4.40236	4.49709	4.40236	101.67	91.0287	107.301
gp130 IL11R		16.7902	18.573	18.9519	98.4912	102.474	99.0344
gp130 LIFR		16.4121	23.8265	25.4069	105.033	85.7768	109.19
gp130 OSMR		4.355	6.14348	6.83588	90.0809	100.713	109.207
gp130 IL11R OSMR		8.5812	9.29166	10.2434	99.344	94.0019	106.654
gp130 IL6R LIFR		21.87	20.39	21.91	96.67	104.13	99.2
gp130 IL11R LIFR		21.0118	29.4718	32.0851	91.9266	102.661	105.413
Cell viability assay source data from Figure 2a
		IL-11			LIF
gp130		4.56695	5.23204	4.87733	4.03488	4.47827	4.43393
gp130 IL11R		113.7	105.914	91.7924	21.726	23.7176	19.9155
gp130 LIFR		28.0087	23.6324	26.2582	103.939	112.035	95.4048
gp130 OSMR		8.08937	7.51156	7.28043	7.56934	7.10709	6.35593
gp130 IL11R OSMR		138.707	114.902	103.655	10.2156	10.9653	10.403
gp130 IL6R LIFR		19.42	25.15	20.87	100.65	116.42	130.77
gp130 IL11R LIFR		118.073	109.817	105.138	117.248	104.862	97.4312
Cell viability assay source data from Figure 2a
			OSM			GIL11-Ts
gp130		3.14809	3.28111	3.14809	2.9264	2.9264	3.05941
gp130 IL11R		14.6651	13.9409	17.0187	23.7176	23.3555	23.5365
gp130 LIFR		66.0832	69.5842	86.4333	16.1926	16.1926	15.0985
gp130 OSMR		72.3999	79.4492	71.6487	5.72034	6.47149	6.24037
gp130 IL11R OSMR		74.4142	71.0403	68.5098	9.84067	12.9335	11.1528
gp130 IL6R LIFR		99.86	95.27	131.83	22.24	26.55	22.56
gp130 IL11R LIFR		60.2752	65.7798	82.5688	74.5872	90	90.2752
Cell viability assay source data from Figure 4a
log c GIL-11 (ng/ml)	gp130			gp130 IL11R
2.69897	2775	1922	2226	13650	13583	14214
2.39794	2684	2394	2284	11766	8408	13476
2.09691	2790	2319	2172	10651	10957	12183
1.79588	2713	2449	2173	10619	10759	11038
1.49485	2819	987	2263	10570	10539	11174
1.19382	2772	2417	2274	10797	10000	11274
0.89279	2778	2362	2265	10583	9312	11237
0.59176	2742	2445	2358	10042	9910	10884
0.29073	3081	2637	2563	10653	10032	10936
-0.0103	3664	3527	3434	11981	11993	11646
-0.31133	3085	3448	3330	9752	10294	9641
-0.61236	2627	2810	3387	10024	11281	11233
-0.91339	2482	2770	3077	11205	10757	11340
-1.21442	2321	2360	3055	12056	11412	12184
-1.51545	2247	2229	2770	10193	11091	10096
-1.81648	2217	1975	2815	10686	11711	11453
-2.11751	4673	2349	2798	11398	11515	11396
-2.41854	1497	1395	2675	12387	10742	10249
-2.71957	2262	2249	2925	10412	11277	12866
-3.0206	2361	2362	2979	11166	11242	13030
-3.32163	2534	2529	3113	11439	11489	12168
Cell viability assay source data from Figure 4a
log c GIL-11 (ng/ml)	gp130 LIFR			gp130 OSMR
2.69897	5906	5322	5563	3388	2309	2327
2.39794	5210	5105	5136	2432	2336	2315
2.09691	5066	5669	5840	2733	2484	2471
1.79588	5611	5264	6432	2962	2409	2243
1.49485	5282	5513	5961	2940	2529	2236
1.19382	4901	5764	5877	2904	2446	2120
0.89279	5988	6115	6185	2798	2448	2287
0.59176	5518	5913	5586	2797	2467	2408
0.29073	5589	5752	5692	3216	2812	2650
-0.0103	7051	5877	5531	3907	3677	3609
-0.31133	5606	5374	5837	3725	2781	4143
-0.61236	5390	3977	5592	2909	3090	3603
-0.91339	5386	5378	5571	2518	3015	3905
-1.21442	5836	5814	5939	2471	2435	3079
-1.51545	5552	6288	5542	2317	2040	3012
-1.81648	5939	5928	5716	2319	2301	2879
-2.11751	5795	5831	5826	2183	2335	2865
-2.41854	5849	5805	5617	2150	2418	2999
-2.71957	6231	6234	5829	2046	2314	2884
-3.0206	6151	6243	5835	2254	2493	2957
-3.32163	5812	6064	5781	2419	2810	3020
Cell viability assay source data from Figure 4a
log c GIL-11 (ng/ml)	gp130 IL11R OSMR			gp130 IL11R LIFR
2.69897	4180	4000	3937	36354	40681	44230
2.39794	5271	3515	3327	35854	45394	45333
2.09691	3561	3112	3395	38920	43535	28554
1.79588	3329	3061	3191	36317	44039	32458
1.49485	3362	2757	3195	35422	41943	43513
1.19382	3520	3041	3052	34908	36628	42955
0.89279	3513	3030	3036	30788	36109	38185
0.59176	3687	3438	3105	28958	32096	32936
0.29073	3845	3750	2882	23025	23960	23943
-0.0103	4540	4209	3877	20779	19478	18895
-0.31133	3291	3791	4547	13915	13499	14338
-0.61236	3285	3189	3957	7657	13029	11904
-0.91339	3183	3144	3645	12697	11546	12561
-1.21442	3325	3054	3770	12286	11040	12561
-1.51545	2236	2944	3565	11188	11620	11536
-1.81648	3048	3173	2790	11142	7617	12614
-2.11751	2584	3045	3316	10056	10601	11872
-2.41854	3103	3155	3385	10593	10944	11521
-2.71957	3488	3472	3658	9927	10142	10446
-3.0206	3409	3317	3784	11981	10348	11007
-3.32163	3516	3484	3998	10842	11095	10221
Cell viability assay source data from Figure 4a
log c GIL-11 (ng/ml)	gp130 IL6R LIFR
2.69897	5543	5237	5035
2.39794	5273	5503	5260
2.09691	5579	6302	4961
1.79588	5390	5018	5072
1.49485	5551	5067	5272
1.19382	5572	5145	5423
0.89279	5774	4998	5210
0.59176	5540	5250	5661
0.29073	6008	5467	5440
-0.0103	7137	6437	6117
Cell viability assay source data from Figure 4b
log c		LIF (ng/ml)
2.30103	41857	40352	38027
2	41608	37753	38767
1.69897	37483	37702	39631
1.39794	36625	37277	42098
1.09691	34652	37274	43650
0.79588	36043	38406	46421
0.49485	36188	37146	48439
0.19382	37410	35416	46298
-0.10721	36483	35658	48505
-0.40824	33024	32112	40521
-0.70927	29281	29703	35078
-1.0103	26124	27340	28238
-1.31133	17587	17920	20551
-1.61236	15868	14477	13357
-1.91339	10336	11089	12216
-2.21442	11441	10894	11586
-2.51545	8816	8392	9154
-2.81648	9041	7562	8554
-3.11751	6692	7142	6906
-3.41854	7698	6594	8469
-3.71957	7366	7090	7826
-4.0206	8016	8918	8140
Cell viability assay source data from Figure 4c
log c	IL-11 (ng/ml)
2.69897	17980	24199	13824
2.39794	20175	17667	17906
2.09691	18997	20055	25286
1.79588	18606	16824	21780
1.49485	21103	16533	18003
1.19382	20893	24992	24600
0.89279	22155	22513	22090
0.59176	16595	17738	30947
0.29073	16366	15751	20799
-0.0103	14910	16018	14366
-0.31133	10256	11413	12140
-0.61236	9100	8576	8830
-0.91339	9983	6753	8142
-1.21442	6326	7321	7122
-1.51545	5538	6089	6885
-1.81648	6984	5829	5985
-2.11751	5722	7940	8488
-2.41854	7897	7242	8028
-2.71957	7199	5650	7841
-3.0206	7812	5801	8063
-3.32163	6294	4810	4304
-3.62266	7344	6108	7277
	Cell viability assay source data from Figure 5a
	log c IL-11 (ng/ml)		-sIL11R		+sIL11R
	3.30103	8124	6728	7344	22476	20668	21491
	3	6356	6622	7059	23061	27903	26277
	2.69897	6026	5422	6324	19994	22229	24501
	2.39794	6060	6198	6732	18984	21551	22576
	2.09691	6336	5519	7109	15179	18550	16270
	1.79588	6592	6628	7277	14537	18261	18618
	1.49485	6730	6010	6289	14517	14930	11239
	1.19382	6426	6022	6875	9934	12406	8015
	0.89279	5996	6191	5832	7744	9882	12018
	0.59176	5630	6610	6602	7980	8497	10468
	0.29073	6955	6903	5417	7970	8036	6786
	-0.0103	7529	7284	7207	7878	7874	7377
	-0.31133	6126	6630	5639	8143	8413	7474
	-0.61236	6602	6780	5230	8233	8324	8040
	-0.91339	6572	6674	7789	8643	9077	9591
	-1.21442	7255	7148	7415	8718	8460	6426
	-1.51545	7668	7446	6423	5504	9015	8841
	-1.81648	7225	7451	7622	8802	8599	8523
	-2.11751	6464	6017	7531	8393	8639	8198
	-2.41854	7382	6639	6679	8563	8792	9236
	-2.71957	6908	7080	6749	8808	8868	7468
	-3.0206	6396	7080	7581	8799	7359	8363
	-3.32163	7202	7769	6253	7724	8166	7780
	-3.62266	7909	7924	7976	7114	6862	6461
Cell viability assay source data from Figure 5b
log c GIL-11 (ng/ml)	-sIL11R			+sIL11R
3.30103	7005	6890	7060	15450	16124	16060
3	7335	7163	7215	13217	12391	13518
2.69897	6685	6860	7086	9512	9700	11080
2.39794	7361	6777	7232	9262	9172	9810
2.09691	7345	6799	8512	7312	7648	7887
1.79588	6211	6789	8385	6713	6937	7441
1.49485	6195	6687	6566	6560	6246	6719
1.19382	5285	6667	7947	6648	6150	7257
0.89279	6970	7221	7764	6537	6938	6503
0.59176	7315	7684	8184	6862	7174	7159
0.29073	7870	7690	7863	7556	7110	7455
-0.0103	7765	7268	7413	7629	7340	7072
-0.31133	7498	7848	8153	6124	4949	7804
-0.61236	7734	8191	8218	5883	6314	6617
-0.91339	6011	8096	7398	5746	6837	6898
-1.21442	9131	8778	7845	6787	5763	6933
-1.51545	8424	7261	8920	7506	7691	7506
-1.81648	6597	7764	7108	6084	6236	6480
-2.11751	8045	7992	9041	7470	7275	7052
-2.41854	8753	8850	9436	6985	7645	7351
-2.71957	8325	9104	8920	7022	6844	6742
-3.0206	8893	10081	9930	6661	6961	6699
-3.32163	8500	8689	9480	7949	7294	7791
-3.62266	8224	7655	6414	6929	7501	7705
Cell viability assay source data from Figure 5d
log c sgp130Fc	IL11 + sIL11R			GIL11-Ts + sIL11R
4	20151	17087	14670	32326	34472	35709
3.69897	19901	19247	23052	33475	48941	54062
3.39794	16135	18372	24456	23434	33803	45564
3.09691	16335	22189	27049	28319	45902	49158
2.79588	21920	21034	32974	28703	41261	48775
2.49485	15248	32451	34841	27441	42465	45591
2.19382	29278	33197	36244	35617	52186	46843
1.89279	31051	36899	41606	35409	47248	45319
1.59176	33325	36756	41030	34245	48570	46981
1.29073	33709	37892	42109	39266	39571	43620
0.9897	33014	41917	38460	36482	36921	45657
0.68867	37149	39707	42612
0.38764	32033	32317	31064	46781	43363	42520
0.08661	43607	50935	52009	48815	51351	33259
-0.21442	55964	55534	58228	50511	49606	37031
-0.51545	56930	56175	51179	49637	48065	52478
-0.81648	57267	57663	54339	24922	23735	44450
-1.11751	60285	57944	55751	54452	47614	25984
-1.41854	59914	60545	55598	46595	27776	44591
-1.71957	56204	58628	54449	50684	50691	45345
-2.0206	52085	59071	52855	41518	37291	29902
Cell viability assay source data from Figure 5e
	gp130 LIFR + LIF (10ng/ml)			gp130 IL11R + IL11 (100ng/ml)
3.30103	23356	24783	26444	32659	44653	43009
3	23039	22657	26180	46320	44149	43232
2.69897	29235	31536	30117	42580	41705	39180
2.39794	31098	21144	34204	44572	41751	37319
2.09691	30489	30354	33460	42735	49912	33679
1.79588	32306	31189	34156	44854	49513	48793
1.49485	44012	34932	28380	41833	41011	42491
1.19382	28821	35891	34254	37359	45684	42081
0.89279	34983	32819	29284	31004	40782	43375
0.59176	24778	31463	35274	38856	34002	38344
0.29073	21146	24472	32349	43157	39053	51219
-0.0103	37251	26554	28396	40216	41290	36956
Survival source data from Figure 7a
day		IL6RKO + PBS	IL6RKO + GIL11
1	9	0
2	2	1
3	9	0
4	3	1
5	2	1
6	4	0
7	2	1
8	9	0
9	1	1
10	2	1
11	2	1
1	9		0
2	9		0
3	9		0
4	9		0
5	9		0
6	9		0
7	9		0
8	6		0
9	6		0
10	3		1
11	1		1
Body weight (g) source data from Figure 7b
IL6RKO + PBS preOP	IL6RKO + PBS postOP	IL6RKO + GIL11 preOP	IL6RKO + GIL11 postOP
26.6	27	24.4	27.7
26.7	28.2	25.9	29.3
29.9	30	21.5	27.1
23	23.7	21.6	29.4
		23.2	29
Liver/body weight (%) source data from Figure 7c
IL6RKO + PBS	IL6RKO + 10μg GIL-11 ts
9	4.34135
5.5963	4.11392
4.46809	3.80144
4.13333	4.29644
5.48523	3.94834
4.1931	3.7619
	4.35088
Spleen weight (mg) source data from Figure 7d
IL6RKO + PBS	IL6RKO + 10μg GIL-11 ts
157	84
128	104
166	77
102	82
120	87
	83
	90
Relative gene expression (x-fold change) source data from Figure 7e
genes	untreated
aSMA	1.218	0.72	1.005	1.068	0.997	0.993
SAA1	1.496	0.904	0.784	1.48	0.622	0.715
Ki67	1.501	0.885	1.119	0.805	0.901	0.788
EGF	0.809	1.209	0.73	1.201	0.617	1.433
CycA2	0.891	1.248	1.292	1.33	0.418	0.821
G0S2	1.056	1.314	1.217	1.405	0.535	0.473
	+GIL11-Ts
aSMA	2.151	1.126	1.745	3.246	2.164	1.614
SAA1	513.82	358.192	243.723	336.809	288.828	165.757
Ki67	1.718	1.2	0.967	0.816	1.484	1.225
EGF	0.326	3.636	1.736	0.798	1.409	8.959
CycA2	1.978	1.038	0.909	2.423	1.062	1.033
G0S2	0.75	0.59	0.663	0.479	1.277	0.776
